# Supplementary material for: Genomic features separating ten strains of Neorhizobium galegae with different symbiotic phenotypes
Source: BMC Genomics. 2015 May 2;16(1):348. doi: 10.1186/s12864-015-1576-3 (PMC4417242; doi:10.1186/s12864-015-1576-3)
Supplement: Additional file 1: — This table lists the functional annotations of genes in the 441 ortholog groups that define N. galegae -specific genes when analysis of the ten N. galegae strains was combined with analysis of the reference genomes HAMBI 540 T and HAMBI 1141 with eight other rhizobial genomes ( S. medicae WSM419, S. meliloti 1021, S. fredii NGR234, R. leguminosarum bv. viciae 3841, R. leguminosarum bv. trifolii WSM2304, R. etli bv. mimosae str. Mim1, R. tropici CIAT 899, M. ciceri bv. biserrulae WSM1271). The genes of strain HAMBI 2427 are given as representatives of the whole ortholog group. [file 12864_2015_1576_MOESM1_ESM.xlsx]

## Sheet: Ngalegae-specific genes
Ortholog group	HAMBI 2427 gene ID	Functional annotation
OG31013	HAMBI2427_61560	Putative ABC transport system periplasmic binding protein
	HAMBI2427_63400	Putative ABC transport system periplasmic binding protein
	HAMBI2427_17810	Putative ABC transport system periplasmic binding protein
OG31017	HAMBI2427_48650	Glutathione-binding protein gsiB
	HAMBI2427_48680	Extracellular solute-binding protein family 5
OG31059	HAMBI2427_25600	Hypothetical protein
OG31065	HAMBI2427_20610	Putative oligopeptide-binding protein appA (ABC superfamily)
OG31068	HAMBI2427_17770	Mandelate racemase/muconate lactonizing protein
	HAMBI2427_51140	Putative mandelate racemase / muconate lactonizing enzyme, partial CDS
OG31086	HAMBI2427_61580	ABC-type dipeptide/oligopeptide/nickel transport system, ATPase component
	HAMBI2427_17740	ABC-type dipeptide/oligopeptide/nickel transport system, ATPase component
OG31088	HAMBI2427_63340	ABC-type dipeptide/oligopeptide/nickel transport system, ATPase component, partial CDS
OG31090	HAMBI2427_20960	Xre family transcriptional regulator
OG31094	HAMBI2427_52560	Hypothetical protein
OG31128	HAMBI2427_14720	Diguanylate cyclase/phosphodiesterase with PAS/PAC sensor(S)
OG31135	HAMBI2427_09860	Polysaccharide capsule synthesis protein CpsJ
OG31139	HAMBI2427_63320	ABC-type dipeptide/oligopeptide/nickel transport system, permease component, partial CDS
OG31176	HAMBI2427_23260	Hypothetical protein
OG31183	HAMBI2427_23340	Hypothetical protein
OG31226	HAMBI2427_23760	Hypothetical protein
OG31227	HAMBI2427_23770	Hypothetical protein
OG31244	HAMBI2427_23980	Hypothetical protein
OG31308	HAMBI2427_24730	Hypothetical protein
OG31319	HAMBI2427_24860	Putative low-complexity protein
OG31322	HAMBI2427_24900	Bll3987 protein
OG31342	HAMBI2427_22570	Hypothetical protein
OG31382	HAMBI2427_23100	Colanic acid biosynthesis glycosyl transferase WcaI
OG31413	HAMBI2427_49070	Phenazine biosynthesis protein PhzF family
OG31419	HAMBI2427_49130	Sensory box/GGDEF family protein
OG31493	HAMBI2427_48130	Hypothetical protein
OG31505	HAMBI2427_48250	Hypothetical protein
OG31536	HAMBI2427_48530	Hypothetical protein
OG31539	HAMBI2427_48570	Hypothetical protein
OG31545	HAMBI2427_48660	Putative binding-protein-dependent transport permease
OG31546	HAMBI2427_48670	Binding-protein-dependent transporter inner membrane component family protein 63
OG31548	HAMBI2427_48690	YkfD
OG31549	HAMBI2427_48700	Oligopeptide/dipeptide ABC transporter, ATPase subunit
OG31574	HAMBI2427_45190	Bifunctional deaminase-reductase domain protein
OG31576	HAMBI2427_45200	Hypothetical protein
OG31577	HAMBI2427_45210	Glycosyltransferase, family 1
OG31578	HAMBI2427_45220	6-pyruvoyl tetrahydropterin synthase
OG31580	HAMBI2427_45240	CDP-alcohol phosphatidyltransferase
OG31582	HAMBI2427_45260	Putative integral membrane protein
OG31583	HAMBI2427_45270	CDP-alcohol phosphatidyltransferase
OG31587	HAMBI2427_45300	Inner-membrane translocator
OG31588	HAMBI2427_45310	Extracellular ligand-binding receptor
OG31589	HAMBI2427_45320	Transcriptional regulator
OG31592	HAMBI2427_45360	Putative cobalt-precorrin-6A synthase [deacetylating]
OG31696	HAMBI2427_44750	Nuclease
OG31709	HAMBI2427_44870	Hypothetical protein
OG31759	HAMBI2427_22100	Hypothetical protein
OG31766	HAMBI2427_20600	Dipeptide transporter permease DppB
OG31767	HAMBI2427_20590	Oligopeptide transport system permease protein OppC
OG31772	HAMBI2427_20540	Hypothetical protein
OG31773	HAMBI2427_20530	Hypothetical protein
OG31798	HAMBI2427_22030	Putative alkyl salicylate esterase
OG31799	HAMBI2427_22020	Two component sensor kinase
OG31802	HAMBI2427_21970	TetR family transcription regulator protein
OG31817	HAMBI2427_21800	Hypothetical protein
OG31853	HAMBI2427_21360	Glycosyltransferase
OG31871	HAMBI2427_25960	Hypothetical protein
OG31891	HAMBI2427_26140	Hypothetical protein
OG31892	HAMBI2427_26150	Gene transfer agent (GTA) orfg15, like protein
OG31893	HAMBI2427_26160	Phage cell wall peptidase, NlpC/P60 family
OG31894	HAMBI2427_26170	Beta tubulin, autoregulation binding site
OG31895	HAMBI2427_26180	TIGR02217 family protein
OG31896	HAMBI2427_26190	Gene transfer agent (GTA) orfg11
OG31897	HAMBI2427_26200	Hypothetical protein
OG31898	HAMBI2427_26210	Hypothetical protein
OG31902	HAMBI2427_26260	Phage head-tail adaptor, putative, SPP1 family
OG31906	HAMBI2427_26300	Hypothetical protein
OG31908	HAMBI2427_26330	Portal protein, HK97 family
OG31911	HAMBI2427_26360	Hypothetical protein
OG31913	HAMBI2427_26380	Hypothetical protein
OG31927	HAMBI2427_26580	Hypothetical protein
OG31930	HAMBI2427_26610	Hypothetical protein
OG31934	HAMBI2427_26640	Hypothetical protein
OG31936	HAMBI2427_26720	Hypothetical protein
OG31946	HAMBI2427_32140	Nitrate/sulfonate/bicarbonate ABC transporter, permease protein
OG31947	HAMBI2427_32150	ABC-type nitrate/sulfonate/bicarbonate transport system, ATPase component
OG31957	HAMBI2427_24960	Hypothetical protein
OG31969	HAMBI2427_25380	Invasion protein IbeA
OG31987	HAMBI2427_25630	Hypothetical protein
OG31988	HAMBI2427_25650	Hypothetical protein
OG31989	HAMBI2427_25660	Hypothetical protein
OG31990	HAMBI2427_25670	Hypothetical protein
OG31998	HAMBI2427_25760	Hypothetical protein
OG32007	HAMBI2427_25870	Hypothetical protein
OG32023	HAMBI2427_13520	2-dehydro-3-deoxygalactonokinase
OG32024	HAMBI2427_13620	Lysophospholipase L1-like esterase
OG32025	HAMBI2427_13630	Maltose operon transcriptional repressor
OG32026	HAMBI2427_13640	Fumarate reductase/succinate dehydrogenase flavoprotein domain protein
OG32031	HAMBI2427_13690	Hypothetical protein
OG32037	HAMBI2427_13750	2-pyrone-4,6-dicarboxylic acid hydrolase
OG32043	HAMBI2427_13810	Protein tyrosine/serine phosphatase
OG32044	HAMBI2427_13820	Sn-glycerol-3-phosphate transport membrane protein ABC transporter ugpE
OG32045	HAMBI2427_13830	Binding--dependent transport system inner membrane component family protein
OG32047	HAMBI2427_13850	3',5'-cyclic adenosine monophosphate phosphodiesterase CpdA
OG32052	HAMBI2427_12760	Transmembrane prediction
OG32053	HAMBI2427_12770	Cytochrome C oxidase caa3-type, assembly factor CtaG-like protein
OG32062	HAMBI2427_12890	Putative translation initiation inhibitor, yjgF family
OG32067	HAMBI2427_54880	LysR
OG32068	HAMBI2427_54870	Long-chain-fatty-acid--CoA ligase
OG32069	HAMBI2427_54860	Creatininase
OG32070	HAMBI2427_54850	Hydrolase CocE/NonD family protein
OG32073	HAMBI2427_54820	ABC-type spermidine/putrescine transport system, permease component II
OG32074	HAMBI2427_12940	Hydroxymethylpyrimidine ABC transporter transmembrane component
OG32075	HAMBI2427_12950	Hydroxymethylpyrimidine ABC transporter substrate-binding component
OG32090	HAMBI2427_13110	Putative transcriptional regulator
OG32094	HAMBI2427_13160	Hypothetical protein
OG32099	HAMBI2427_13210	ABC transporter MtlK
OG32100	HAMBI2427_13220	Putative enzyme with a phosphatase-like domain
OG32144	HAMBI2427_46890	N-acetyltransferase GCN5
OG32159	HAMBI2427_47020	Hypothetical protein
OG32166	HAMBI2427_46770	Transcriptional regulator, MerR family
OG32182	HAMBI2427_47270	Hypothetical protein
OG32194	HAMBI2427_46790	Diguanylate cyclase domain protein
OG32199	HAMBI2427_47440	Hypothetical protein
OG32208	HAMBI2427_47520	Methionine synthase, vitamin-B12 independent
OG32217	HAMBI2427_47620	Glycosyltransferase involved in LPS biosynthesis
OG32222	HAMBI2427_02800	Extra-cytoplasmic solute receptor
OG32223	HAMBI2427_02810	Extra-cytoplasmic solute receptor
OG32224	HAMBI2427_02820	Extra-cytoplasmic solute receptor
OG32225	HAMBI2427_02830	Aldolase II superfamily protein
OG32228	HAMBI2427_02870	2-amino-3-carboxymuconate-6-semialdehyde decarboxylase
OG32229	HAMBI2427_02880	Hypothetical protein
OG32230	HAMBI2427_02890	Ferredoxin subunit of nitrite reductase and ring-hydroxylating dioxygenase
OG32231	HAMBI2427_01920	Hypothetical protein
OG32233	HAMBI2427_02910	Transcriptional regulator
OG32248	HAMBI2427_01990	Spermidine/putrescine ABC transporter ATPase subunit
OG32249	HAMBI2427_02000	Putative ABC transport system inner membrane permease
OG32250	HAMBI2427_02010	ABC-type Fe3+ transport system, periplasmic component
OG32252	HAMBI2427_02030	Thioredoxin-disulfide reductase
OG32253	HAMBI2427_02040	Thiol-disulfide oxidoreductase domain-containing protein
OG32275	HAMBI2427_02300	Hypothetical protein
OG32276	HAMBI2427_02310	Hypothetical protein
OG32284	HAMBI2427_02420	Methyl-accepting chemotaxis protein
OG32292	HAMBI2427_02520	Hypothetical protein
OG32293	HAMBI2427_02530	Hypothetical protein
OG32300	HAMBI2427_02660	Hypothetical protein
OG32301	HAMBI2427_02670	Acyl-CoA dehydrogenase
OG32302	HAMBI2427_02680	Pimeloyl-CoA dehydrogenase
OG32304	HAMBI2427_02710	Acyl-CoA synthetase (NDP forming)
OG32305	HAMBI2427_02720	P-hydroxycinnamoyl CoA hydratase/lyase
OG32306	HAMBI2427_02730	Short-chain dehydrogenase/reductase SDR
OG32307	HAMBI2427_02740	Putative transcriptional regulatory protein (HTH-type), LuxR family
OG32308	HAMBI2427_02750	Potential extradiol-cleaving dioxygenase of dihydroxy-substituted aromatic compound
OG32309	HAMBI2427_02760	Hydrolase, alpha/beta domain protein
OG32311	HAMBI2427_02780	Tripartite tricarboxylate transporter TctB family
OG32315	HAMBI2427_28950	Hypothetical protein
OG32320	HAMBI2427_29910	Trehalose/maltose transport inner membrane protein
OG32323	HAMBI2427_29880	Amidohydrolase 2
OG32324	HAMBI2427_29870	Transcriptional regulator
OG32325	HAMBI2427_29860	Enoyl-CoA hydratase echA19
OG32326	HAMBI2427_29850	Feruloyl-CoA synthase
OG32328	HAMBI2427_29830	Acyl-CoA dehydrogenase
OG32330	HAMBI2427_29820	Transcriptional regulator, LysR family
OG32331	HAMBI2427_29810	Invasion protein IbeA
OG32360	HAMBI2427_29480	DctQ (C4-dicarboxylate permease, small subunit)
OG32361	HAMBI2427_29470	TRAP dicarboxylate transporter, DctM subunit
OG32362	HAMBI2427_29460	TRAP dicarboxylate transporter-DctP subunit
OG32367	HAMBI2427_29420	Extracellular ligand-binding receptor
OG32368	HAMBI2427_29410	Inner-membrane translocator
OG32369	HAMBI2427_29400	ABC-type branched-chain amino acid transport system, permease component
OG32370	HAMBI2427_29390	Branched-chain amino acid ABC transporter, ATP-binding protein
OG32372	HAMBI2427_29370	Transcriptional regulator
OG32393	HAMBI2427_29170	Sn-glycerol-3-phosphate import ATP-binding protein ugpC
OG32394	HAMBI2427_29160	Argininosuccinate lyase
OG32396	HAMBI2427_29140	Binding-protein-dependent transport systems inner membrane component
OG32397	HAMBI2427_29130	Extracellular solute-binding protein family 1
OG32398	HAMBI2427_29930	Spermidine/putrescine ABC transporter ATPase subunit
OG32400	HAMBI2427_29110	GlcNAc-PI de-N-acetylase family
OG32401	HAMBI2427_29100	S-adenosylmethionine uptake transporter
OG32406	HAMBI2427_29040	Hypothetical protein
OG32407	HAMBI2427_29030	Hypothetical protein
OG32414	HAMBI2427_01200	Putative sensor histidine kinase with PAS/PAC and Response regulator receiver domains
OG32427	HAMBI2427_01520	Gluconate 5-dehydrogenase
OG32429	HAMBI2427_01540	Glycosyl hydrolase, family 88
OG32434	HAMBI2427_01580	ATPase component of ABC-type sugar transporter
OG32464	HAMBI2427_07300	Plasmid stabilization system protein
OG32473	HAMBI2427_51600	Prophage MuSo2, transcriptional regulator, Cro/CI family
OG32491	HAMBI2427_52520	Hypothetical protein
OG32529	HAMBI2427_52480	Hypothetical protein
OG32532	HAMBI2427_06630	Hypothetical protein
OG32533	HAMBI2427_06640	ABC transporter, permease protein
OG32534	HAMBI2427_06650	ABC transporter, permease protein
OG32535	HAMBI2427_06660	Extracellular solute-binding protein family 1
OG32536	HAMBI2427_06670	Alkaline ceramidase domain protein
OG32537	HAMBI2427_06680	N-acetylglucosamine-6-phosphate deacetylase
OG32540	HAMBI2427_06700	Glucosamine-6-phosphate deaminase
OG32544	HAMBI2427_06740	Extra-cytoplasmic solute receptor
OG32558	HAMBI2427_06880	Putative nucleotidyltransferase
OG32559	HAMBI2427_06890	Hypothetical protein
OG32563	HAMBI2427_06920	Proline hydroxylase-like protein
OG32569	HAMBI2427_07000	Hypothetical protein
OG32574	HAMBI2427_07050	Hypothetical protein
OG32587	HAMBI2427_07170	Hypothetical protein
OG32653	HAMBI2427_08310	Hypothetical protein
OG32682	HAMBI2427_08680	Hypothetical protein
OG32683	HAMBI2427_08690	Cold shock protein
OG32685	HAMBI2427_08700	Hypothetical protein
OG32687	HAMBI2427_08720	Hypothetical protein
OG32688	HAMBI2427_08730	Hypothetical protein
OG32689	HAMBI2427_08740	Hypothetical protein
OG32703	HAMBI2427_08910	PAS domain S-box/diguanylate cyclase (GGDEF) domain-containing protein
OG32719	HAMBI2427_09070	Hypothetical protein
OG32724	HAMBI2427_52600	Hypothetical protein
OG32727	HAMBI2427_09170	Response regulator/GGDEF/EAL domain protein
OG32728	HAMBI2427_09180	Histidine kinase
OG32738	HAMBI2427_09290	Hypothetical protein
OG32748	HAMBI2427_09390	Hypothetical protein
OG32833	HAMBI2427_10260	Hypothetical protein
OG32835	HAMBI2427_10270	PAS/PAC sensor signal transduction histidine kinase
OG32850	HAMBI2427_10450	Tannase and feruloyl esterase
OG32863	HAMBI2427_10680	Probable methylcobalamin:homocysteine methyltransferase
OG32865	HAMBI2427_10700	Dihydrodipicolinate synthase
OG32867	HAMBI2427_10720	Glycerate dehydrogenase
OG32903	HAMBI2427_11110	Hypothetical protein
OG32905	HAMBI2427_52050	Hypothetical protein
OG32911	HAMBI2427_51980	Hypothetical protein
OG32918	HAMBI2427_51850	Virulence factor family protein
OG32919	HAMBI2427_51840	YfiX
OG32979	HAMBI2427_41160	Hypothetical protein
OG33007	HAMBI2427_50520	Hypothetical protein
OG33019	HAMBI2427_50400	Putative epimerase/dehydratase WbiG
OG33039	HAMBI2427_63140	4-hydroxybenzoate transporter
OG33047	HAMBI2427_62320	NodD protein NodD2
OG33048	HAMBI2427_63530	Blr1554 protein, partial CDS
OG33083	HAMBI2427_30070	Dipeptide transport system permease protein (ABC superfamily, membrane)
OG33084	HAMBI2427_30060	Putative binding-protein-dependent transport permease
OG33101	HAMBI2427_31000	OpgC protein
OG33103	HAMBI2427_30980	Exu regulon transcriptional regulator
OG33104	HAMBI2427_30970	Galactose/methyl galactoside ABC transporter, ATP-binding protein MglA
OG33135	HAMBI2427_52760	Hypothetical protein
OG33138	HAMBI2427_52800	Hypothetical protein
OG33151	HAMBI2427_52960	Transmembrane drug/metabolite transporter family protein
OG33158	HAMBI2427_53040	Lactoylglutathione lyase-like lyase
OG33170	HAMBI2427_26820	ATPase involved in DNA replication initiation
OG33172	HAMBI2427_26810	ATPase involved in DNA replication initiation
OG33197	HAMBI2427_40600	Transcriptional regulator, AraC family
OG33199	HAMBI2427_40870	Putative diguanylate cyclase/phosphodiesterase (GGDEF & EAL domains) with GAF sensor and FHA domain
OG33201	HAMBI2427_40570	Putative membrane protein
OG33225	HAMBI2427_07890	Glycosyl hydrolase, family 88
OG33236	HAMBI2427_07900	5-keto 4-deoxyuronate isomerase
OG33254	HAMBI2427_35600	RemO protein
OG33292	HAMBI2427_35240	Hypothetical protein
OG33304	HAMBI2427_35110	Hypothetical protein
OG33306	HAMBI2427_07980	YtaP
OG33348	HAMBI2427_34700	Hypothetical protein
OG33360	HAMBI2427_34570	Heme oxygenase
OG33363	HAMBI2427_34540	RNA polymerase, sigma-24 subunit, ECF subfamily
OG33412	HAMBI2427_34040	MATE efflux family protein
OG33443	HAMBI2427_33730	Hypothetical protein
OG33464	HAMBI2427_33530	PF09998 family protein
OG33467	HAMBI2427_33500	2-amino-3-carboxymuconate-6-semialdehyde decarboxylase
OG33468	HAMBI2427_33490	Transcriptional regulator, IclR family
OG33487	HAMBI2427_58380	Transcriptional regulator
OG33489	HAMBI2427_58400	Zn-dependent oxidoreductase, NADPH:quinone reductase
OG33490	HAMBI2427_58410	Putative hydantoin racemase
OG33491	HAMBI2427_58420	Putative transcription regulator, contains HTH domain (MarR family)
OG33493	HAMBI2427_58440	Short chain dehydrogenase family protein 17
OG33495	HAMBI2427_58460	Organic hydroperoxide resistance protein
OG33496	HAMBI2427_58470	Probable crotonobetaine/carnitine-CoA ligase
OG33497	HAMBI2427_58480	Hypothetical protein
OG33501	HAMBI2427_58520	Oligopeptide/dipeptide ABC transporter, ATPase subunit
OG33502	HAMBI2427_58540	Blr3415 protein
OG33522	HAMBI2427_58740	Acetylornithine deacetylase ArgE
OG33527	HAMBI2427_58790	Peptidase M20
OG33601	HAMBI2427_47810	Hypothetical protein
OG33629	HAMBI2427_06280	N-formylglutamate amidohydrolase
OG33631	HAMBI2427_06300	Dimethylmenaquinone methyltransferase
OG33633	HAMBI2427_06320	Creatininase
OG33634	HAMBI2427_06330	Oligopeptide ABC transpoter oligopeptide-binding protein
OG33635	HAMBI2427_06340	ABC-type dipeptide/oligopeptide/nickel transport system, permease component
OG33636	HAMBI2427_06350	ABC-type dipeptide/oligopeptide/nickel transport system, permease component
OG33638	HAMBI2427_06370	Tannase and feruloyl esterase
OG33661	HAMBI2427_31820	Alpha-glucosides-binding periplasmic protein AglE
OG33662	HAMBI2427_31830	Alpha-glucoside transport system permease protein AglF
OG33664	HAMBI2427_31840	Alpha-glucoside transport system permease protein AglG
OG33666	HAMBI2427_36920	Glucose-1-phosphate thymidylyltransferase
OG33695	HAMBI2427_31680	Methyltransferase type 11
OG33696	HAMBI2427_31690	Hypothetical protein
OG33697	HAMBI2427_31700	Hypothetical protein
OG33722	HAMBI2427_04410	Oligopeptide transport ATP-binding protein OppD
OG33723	HAMBI2427_04420	ABC-type dipeptide/oligopeptide/nickel transport system, permease component
OG33724	HAMBI2427_04430	Putative binding-protein-dependent transport permease
OG33725	HAMBI2427_04440	Extracellular solute-binding protein family 5
OG33726	HAMBI2427_04450	Transcriptional regulator kdgR
OG33728	HAMBI2427_04460	Dimethylmenaquinone methyltransferase
OG33731	HAMBI2427_58070	General L-amino acid transport ATP-binding subunit
OG33732	HAMBI2427_58060	CjaA protein
OG33733	HAMBI2427_58050	Glutamine high-affinity transport system membrane component
OG33734	HAMBI2427_58040	Amine acid ABC transporter, permease protein, 3-TM region, His/Glu/Gln/Arg/opine family
OG33759	HAMBI2427_06390	Hypothetical protein
OG33789	HAMBI2427_55200	Nickel transporter permease NikC
OG33790	HAMBI2427_55190	Nickel ABC transporter, permease subunit NikB
OG33791	HAMBI2427_55180	Dipeptide/oligopeptide/nickel ABC transporter substrate-binding protein
OG33802	HAMBI2427_50680	Gluconolactonase
OG33805	HAMBI2427_00880	Transcriptional regulator for mhp operon
OG33819	HAMBI2427_03300	Hypothetical protein
OG33820	HAMBI2427_03310	Hypothetical protein
OG33830	HAMBI2427_03520	Hypothetical protein
OG33831	HAMBI2427_03530	Drug resistance transporter, EmrB/QacA subfamily
OG33843	HAMBI2427_03720	FMN-dependent alpha-hydroxy acid dehydrogenase
OG33849	HAMBI2427_03790	Transcriptional regulator
OG33852	HAMBI2427_03820	2-hydroxymuconic semialdehyde hydrolase
OG33854	HAMBI2427_03840	Enoyl-CoA hydratase
OG33856	HAMBI2427_03880	Hypothetical protein
OG33857	HAMBI2427_03890	Alcohol dehydrogenase, propanol-preferring
OG33858	HAMBI2427_03900	Transcriptional regulator
OG33859	HAMBI2427_03910	2-hydroxyhepta-2,4-diene-1,7-dioate isomerase
OG33861	HAMBI2427_03930	Hmg transcriptional repressor
OG33872	HAMBI2427_04040	Hypothetical protein
OG33884	HAMBI2427_04910	Hypothetical protein
OG33904	HAMBI2427_05130	Glycosyl hydrolase, family 88
OG33905	HAMBI2427_05140	Polygalacturonase (Pectinase)
OG33906	HAMBI2427_05150	Putative oligogalacturonide ABC transport system periplasmic binding component
OG33907	HAMBI2427_05160	Oligogalacturonide ABC transporter, ATP-binding protein
OG33908	HAMBI2427_05170	Putative oligogalacturonide ABC transport system inner membrane component
OG33909	HAMBI2427_05180	Putative oligogalacturonide ABC transport system inner membrane permease
OG33910	HAMBI2427_05190	Hypothetical protein
OG33911	HAMBI2427_05200	AraC/XylS family transcriptional regulator
OG33936	HAMBI2427_05700	Efflux transporter, RND family, MFP subunit
OG33965	HAMBI2427_05970	Transcriptional regulator
OG33966	HAMBI2427_05980	Probable 5-dehydro-4-deoxyglucarate dehydratase
OG33970	HAMBI2427_32320	Prolyl aminopeptidase
OG33971	HAMBI2427_54810	Hypothetical protein
OG33976	HAMBI2427_54760	Putative HTH-type transcriptional regulator R00410
OG33987	HAMBI2427_00450	Hypothetical protein
OG33991	HAMBI2427_00350	Hypothetical protein
OG33996	HAMBI2427_00300	Hypothetical protein
OG34013	HAMBI2427_50940	ABC-type dipeptide transport system, periplasmic component
OG34014	HAMBI2427_50930	Glutathione transport system permease protein gsiC
OG34016	HAMBI2427_50910	Oligopeptide ABC transporter, ATP-binding protein OppF
OG34024	HAMBI2427_18240	HTH-type transcriptional regulator PuuR
OG34025	HAMBI2427_18250	Hypothetical protein
OG34031	HAMBI2427_18320	Cellulose-binding domain protein
OG34032	HAMBI2427_18330	O-Antigen ligase
OG34033	HAMBI2427_18340	Putative glycosyltransferase
OG34034	HAMBI2427_18350	Putative colanic acid biosynthesis glycosyltransferase WcaL
OG34038	HAMBI2427_18390	Exopolysaccharide biosynthesis protein Bme11
OG34039	HAMBI2427_18410	Hypothetical protein
OG34040	HAMBI2427_18420	Serine acetyltransferase
OG34041	HAMBI2427_18430	Acyl-CoA ligase (AMP-forming), exosortase system type 1 associated
OG34042	HAMBI2427_18440	Hypothetical protein
OG34043	HAMBI2427_18450	Pyridoxal-dependent decarboxylase, exosortase system type 1 associated
OG34044	HAMBI2427_18460	Undecaprenyl-phosphate glucose phosphotransferase
OG34047	HAMBI2427_18490	Phosphopantetheinyl transferase component of siderophore synthetase
OG34048	HAMBI2427_18500	Luciferase-like monooxygenase family
OG34050	HAMBI2427_18520	Lipopolysaccharide biosynthesis protein wzxC
OG34052	HAMBI2427_18550	Hypothetical protein
OG34085	HAMBI2427_18930	Hypothetical protein
OG34089	HAMBI2427_18980	Transcriptional regulator, GntR family
OG34090	HAMBI2427_18990	Alpha-glucosidase YihQ
OG34099	HAMBI2427_19090	Carbon-monoxide dehydrogenase large subunit
OG34132	HAMBI2427_19440	Hypothetical protein
OG34139	HAMBI2427_19540	Hypothetical protein
OG34143	HAMBI2427_19600	Polysaccharide biosynthesis protein CpsL
OG34168	HAMBI2427_19850	Hypothetical protein
OG34175	HAMBI2427_19920	Hypothetical protein
OG34177	HAMBI2427_19940	Putative periplasmic or secreted lipoprotein
OG34184	HAMBI2427_20010	RNA polymerase sigma factor
OG34202	HAMBI2427_20190	Hypothetical protein
OG34204	HAMBI2427_20210	Sulfate ABC transporter, permease protein CysT
OG34205	HAMBI2427_20220	Sulfate ABC transporter, inner membrane subunit CysW
OG34206	HAMBI2427_20230	Sulfate/thiosulfate ABC transporter, ATP-binding protein CysA
OG34222	HAMBI2427_61490	Dihydrodipicolinate synthase
OG34223	HAMBI2427_61500	Transcriptional regulator, GntR family
OG34225	HAMBI2427_17760	Dienelactone hydrolase family protein
OG34226	HAMBI2427_17790	GntR domain protein
OG34230	HAMBI2427_17880	Dipeptide-transport ATP-binding protein ABC transporter dppD
OG34231	HAMBI2427_17890	YddQ
OG34233	HAMBI2427_17910	Putative hemin-binding lipoprotein
OG34234	HAMBI2427_17920	AroM family protein
OG34235	HAMBI2427_17930	AroM protein
OG34236	HAMBI2427_17940	Protein of hypothetical function DUF917
OG34237	HAMBI2427_17950	Hydantoinase beta subunit-like protein
OG34239	HAMBI2427_17970	Uxu operon transcriptional regulator
OG34262	HAMBI2427_38970	Hypothetical protein
OG34273	HAMBI2427_38870	Probable chemoreceptor glutamine deamidase CheD
OG34297	HAMBI2427_38590	Hypothetical protein
OG34299	HAMBI2427_38570	Hypothetical protein
OG34309	HAMBI2427_38460	Hypothetical protein
OG34327	HAMBI2427_38250	Lipoprotein lpqP
OG34333	HAMBI2427_38190	Flagellin/flagellar hook associated protein
OG34339	HAMBI2427_38130	Transporter, LysE family
OG34352	HAMBI2427_37980	Hypothetical protein
OG34377	HAMBI2427_37720	Hypothetical protein
OG34387	HAMBI2427_37620	Low temperature requirement protein LtrA
OG34392	HAMBI2427_37540	Hypothetical protein
OG34403	HAMBI2427_37420	Heme utilization protein HuvX
OG34420	HAMBI2427_37230	Hypothetical protein
OG34421	HAMBI2427_37220	Putative transmembrane protein
OG34430	HAMBI2427_54370	MscS Mechanosensitive ion channel
OG34462	HAMBI2427_54040	Methyl-accepting chemotaxis protein McpC
OG34488	HAMBI2427_53690	Hypothetical protein
OG34521	HAMBI2427_46320	Hypothetical protein
OG34557	HAMBI2427_45910	Hypothetical protein
OG34558	HAMBI2427_45900	DNA-binding transcriptional activator GcvA
OG34559	HAMBI2427_45890	Hypothetical protein
OG34617	HAMBI2427_16500	Mll1446 protein
OG34627	HAMBI2427_16410	Hypothetical protein
OG34632	HAMBI2427_16370	Hypothetical protein
OG34658	HAMBI2427_16140	Probable ion channel POLLUX
OG34665	HAMBI2427_57200	Citryl-CoA lyase
OG34675	HAMBI2427_39410	Hypothetical protein
OG34716	HAMBI2427_39830	Hypothetical protein
OG34721	HAMBI2427_39880	Hypothetical protein
OG34756	HAMBI2427_17720	Hypothetical protein
OG34763	HAMBI2427_17660	Putative periplasmic or secreted lipoprotein
OG34783	HAMBI2427_17470	Hypothetical protein
OG34784	HAMBI2427_17460	Putative 58.9 kDa protein in tesb-hha intergenic region
OG34817	HAMBI2427_27620	Hypothetical protein
OG34826	HAMBI2427_27530	Transcriptional regulator, TetR family
OG34829	HAMBI2427_27500	Hypothetical protein
OG34847	HAMBI2427_27280	Signal transduction histidine kinase
OG34865	HAMBI2427_27070	Hypothetical protein
OG35000	HAMBI2427_28540	Hypothetical protein
OG35002	HAMBI2427_28520	Hypothetical protein
OG35005	HAMBI2427_28490	Hypothetical protein
OG35012	HAMBI2427_28370	Hypothetical protein
OG35048	HAMBI2427_27960	Hypothetical protein
OG35049	HAMBI2427_27940	Methyl-accepting chemotaxis protein McpT
OG35067	HAMBI2427_13860	Transcriptional regulator
OG35074	HAMBI2427_14850	Plasmid maintenance system antidote protein
OG35088	HAMBI2427_15000	Methyl-accepting chemotaxis protein
OG35098	HAMBI2427_15100	Putative threonine efflux protein
OG35130	HAMBI2427_15420	Hypothetical protein
OG35133	HAMBI2427_15450	Hypothetical protein
OG35136	HAMBI2427_15480	Hypothetical protein
OG35142	HAMBI2427_15530	Hypothetical protein
OG35150	HAMBI2427_15600	Hypothetical protein
OG35222	HAMBI2427_14080	Glutamate carboxypeptidase
OG35255	HAMBI2427_14310	Acetyl-CoA acetyltransferase
OG35258	HAMBI2427_14340	Putative TIM-barrel fold metal-dependent hydrolase
OG35259	HAMBI2427_14350	Uncharacterized HTH-type transcriptional regulator yafC
OG35260	HAMBI2427_14360	Periplasmic ferric iron-binding protein
OG35261	HAMBI2427_14370	ABC-type Fe3+ transport system, permease component
OG35262	HAMBI2427_14380	Putrescine/spermidine ABC transporter ATPase protein
OG35263	HAMBI2427_14390	Transcriptional regulator VanR
OG35264	HAMBI2427_14420	TRAP-type C4-dicarboxylate transport system, periplasmic component
OG35265	HAMBI2427_14430	TrapT family, DctQ subunit, C4-dicarboxylate transport
OG35268	HAMBI2427_14460	NAD-dependent aldehyde dehydrogenase
OG35269	HAMBI2427_14470	HTH-type transcriptional regulator AbgR
OG35281	HAMBI2427_14610	Glutathione-binding protein gsiB
OG35283	HAMBI2427_14630	Putative D,D-dipeptide transport system permease protein ddpC
